# Supplementary material for: Distinct effects of short-term reconstructed topsoil on soya bean and corn rhizosphere bacterial abundance and communities in Chinese Mollisol
Source: R Soc Open Sci. 2019 Jan 30;6(1):181054. doi: 10.1098/rsos.181054 (PMC6366214; doi:10.1098/rsos.181054)
Supplement: Table S1: [file rsos181054supp2.xls]

## Sheet: Sheet0
Table S2 The correlation of OTU numbers, a-diversity, bacterial abundance and soil respiration with soil properties
		MBC	MBN	TP	TK	AP	AK	DOC	DON	pH	NH4+−N	NO3--N	TN	TC
OTU	Pearson Correlation	0.088	0.146	-0.088	0.1	-0.458	0.023	-.859**	0.412	0.31	.552*	.700**	-0.325	0.347
	Sig. (2-tailed)	0.728	0.563	0.729	0.693	0.056	0.927	0	0.09	0.211	0.017	0.001	0.189	0.158
	N	18	18	18	18	18	18	18	18	18	18	18	18	18
Chao	Pearson Correlation	0.055	0.082	-0.163	0.057	-.474*	0.004	-.723**	0.387	0.295	0.305	.503*	-0.368	0.22
	Sig. (2-tailed)	0.829	0.746	0.519	0.822	0.047	0.988	0.001	0.113	0.234	0.218	0.033	0.133	0.38
	N	18	18	18	18	18	18	18	18	18	18	18	18	18
Shannon	Pearson Correlation	0.177	0.189	-0.058	0.119	-0.259	0	-.704**	0.461	0.301	.538*	.685**	-0.219	0.397
	Sig. (2-tailed)	0.483	0.451	0.82	0.638	0.298	0.998	0.001	0.054	0.225	0.021	0.002	0.382	0.103
	N	18	18	18	18	18	18	18	18	18	18	18	18	18
16Sr RNA gene copies	Pearson Correlation	0.059	0.205	0.153	0.303	-.501*	-0.122	-.615**	0.124	0.197	0.205	0.132	-0.301	0.45
	Sig. (2-tailed)	0.815	0.415	0.545	0.222	0.034	0.63	0.007	0.624	0.433	0.416	0.602	0.225	0.061
	N	18	18	18	18	18	18	18	18	18	18	18	18	18
Respiration	Pearson Correlation	-0.215	-0.285	-0.253	-0.411	0.461	0.196	.690**	-0.064	0.212	-0.328	-0.419	0.014	-0.369
	Sig. (2-tailed)	0.392	0.252	0.312	0.09	0.054	0.436	0.002	0.8	0.398	0.184	0.083	0.955	0.132
	N	18	18	18	18	18	18	18	18	18	18	18	18	18
